# Supplementary material for: Single‐cell RNA sequencing reveals the landscapes of human cord blood hematopoietic stem cell differentiation during ex vivo culture
Source: Clin Transl Med. 2021 Nov 8;11(11):e616. doi: 10.1002/ctm2.616 (PMC8574970; doi:10.1002/ctm2.616)
Supplement: Supplementary file 13 — SUPPORTING INFORMATION [file CTM2-11-e616-s002.xlsx]

## Sheet: Sheet1
cluster	Cell Type	marker genes
C4	HSC	AVP
		KLF2
		HES1
		MLLT3
		HOPX
C16	MySC	AVP
		MLLT3
		HES1
		ID1
		ID3
C1	MyRP	IGLL1
		CD34
		HIST1H4C
		HIST1H1B
		TOP2A
C10	MESC	SOX4
		IKZF2
		ZBTB20
		CDK6
		MYB
C0	multiRP	CD34
		PROM1
		MSI2
		SELL
		IGHM
C2	GMP	MPO
		CALR
		PRSS57
		CST7
		IGLL1
C5	EMP	HDC
		LMO4
		TFRC
		GATA2
		KLF1
C6	Ma/Ba/Eo	HPGD
		CPA3
		TPSB2
		MS4A2
		CD63
C15	Erythroid	HBB
		HBG2
		HBD
		HBA1
		BLVRB
C13	Megakaryocyte	ITGA2B
		PRKAR2B
		FCER1A
C8	Platelet	PF4
		PPBP
		THBS1
		PLEK
		GP9
C3	Granulocyte	ELANE
		PRTN3
		AZU1
		CTSG
C7	monocyte/mDC	S100A9
		LYZ
		VCAN
		S100A8
		CD14
C12	CLP	LTB
		LSP1
		LST1
		JCHAIN
C14	B /pDC	IGKC
		HLA-DPA1
		MS4A1
		CD79A
		CST3
C9	T/NK	IL7R
		TNFAIP3
		CD69
		CD3D
		CD3E
C11	Unknown
